# Supplementary material for: Comparative analysis of gut microbiota associated with body mass index in a large Korean cohort
Source: BMC Microbiol. 2017 Jul 4;17:151. doi: 10.1186/s12866-017-1052-0 (PMC5497371; doi:10.1186/s12866-017-1052-0)
Supplement: Supplementary file 3 — PICRUSt predicted list of KEGG hierarchical level 3 categories in parent hierarchical level 1 by multiple group comparison. Only significant data of adjusted P-value were included. (XLSX 17 kb) [file 12866_2017_1052_MOESM3_ESM.xlsx]

## Sheet: Sheet1
Additional file 3: Table S2.
Parent level		Profile level
Hierarchical Level 1	Hierarchical Level 2	Hierarchical Level 3	p-values	p-values (corrected)	Effect size	normal: mean rel. freq. (%)	normal: std. dev. (%)	overweight: mean rel. freq. (%)	overweight: std. dev. (%)	obese: mean rel. freq. (%)	obese: std. dev. (%)
Environmental Information Processing	Membrane Transport	ABC transporters	2.89358e-05	0.00946201	0.0146107	23.8312	0.289469	23.8766	0.267155	23.9103	0.279071
Genetic Information Processing	Genetic Information Processing	Restriction enzyme	5.07391e-05	0.0165917	0.0141604	0.864442	0.0603507	0.852426	0.0555114	0.848253	0.0643242
	Replication and Repair	Chromosome	4.59406e-06	0.00150226	0.0220675	7.08469	0.0739068	7.09537	0.0697478	7.10991	0.0710804
		Non-homologous end-joining	5.76118e-05	0.0188391	0.0154064	0.0317142	0.0104795	0.0301514	0.0095068	0.0288438	0.0093836
	Transcription	Transcription machinery	3.13774e-05	0.0102604	0.0146022	4.67798	0.156348	4.65062	0.155299	4.63426	0.157684
Human Diseases	Immune System Diseases	Primary immunodeficiency	1.11395e-08	3.64262e-06	0.0302462	6.80111	0.513157	6.86814	0.473141	7.00496	0.496715
	Infectious Diseases	African trypanosomiasis	7.48685e-06	0.0024482	0.0162494	0.352964	0.159381	0.34054	0.151855	0.307468	0.148267
		Amoebiasis	0.000109585	0.0358342	0.0149866	1.28979	0.219943	1.27131	0.201583	1.22901	0.21323
		Chagas disease (American trypanosomiasis)	5.42149e-05	0.0177283	0.0112509	0.254476	0.145901	0.240556	0.143451	0.218631	0.142511
		Vibrio cholerae pathogenic cycle	2.39097e-07	7.81848e-05	0.025996	10.63	0.542502	10.7279	0.488373	10.8296	0.527375
Metabolism	Amino Acid Metabolism	Glycine, serine and threonine metabolism	1.38504e-06	0.000452908	0.01803	1.65115	0.0173636	1.65399	0.0160763	1.65662	0.0181959
		Valine, leucine and isoleucine biosynthesis	6.45434e-05	0.0211057	0.0154054	1.52678	0.0482306	1.52264	0.0496048	1.5117	0.0591104
		Histidine metabolism	3.17994e-07	0.000103984	0.0216768	1.28514	0.0425063	1.2764	0.039399	1.27061	0.0443639
	Biosynthesis of Other Secondary Metabolites	Flavone and flavonol biosynthesis	4.86677e-05	0.0159143	0.0165002	0.0132765	0.00235647	0.0127444	0.0023702	0.012595	0.00242966
		Flavonoid biosynthesis	4.12651e-09	1.34937e-06	0.0279825	0.00778889	0.00242659	0.00743987	0.00219359	0.00685349	0.00242191
		Isoquinoline alkaloid biosynthesis	9.48489e-08	3.10156e-05	0.0290266	0.10725	0.0064961	0.10844	0.00673495	0.110107	0.00799525
	Carbohydrate Metabolism	Glycolysis / Gluconeogenesis	2.78817e-05	0.00911733	0.0176907	2.28211	0.0403668	2.27826	0.0407302	2.26873	0.0483369
		Pyruvate metabolism	3.96876e-08	1.29778e-05	0.0298123	2.11534	0.0507699	2.10644	0.0502264	2.09311	0.0614332
	Energy Metabolism	Oxidative phosphorylation	5.5828e-08	1.82557e-05	0.0323698	2.1639	0.0436438	2.17254	0.0469585	2.18433	0.0533537
		Photosynthesis	5.27543e-07	0.000172507	0.0238236	0.796764	0.0532635	0.806869	0.0528577	0.815321	0.0469533
		Photosynthesis proteins	4.53844e-07	0.000148407	0.0243737	0.80199	0.0530196	0.812196	0.0526694	0.820658	0.0465304
	Enzyme Families	Peptidases	3.51599e-05	0.0114973	0.016805	3.74286	0.063117	3.75519	0.0630338	3.76276	0.0723097
	Lipid Metabolism	Fatty acid biosynthesis	3.99052e-07	0.00013049	0.0223711	0.957643	0.021713	0.955025	0.0203807	0.950125	0.021736
		Lipid biosynthesis proteins	1.87805e-07	6.14124e-05	0.0235529	1.1653	0.0242001	1.16219	0.0230941	1.15663	0.0244474
	Metabolism	Carbohydrate metabolism	0.000117839	0.0385334	0.0141949	0.382478	0.0192677	0.379234	0.0200982	0.376723	0.0228044
		Others	1.87097e-05	0.00611807	0.0174953	1.8264	0.0404423	1.82094	0.0445091	1.81243	0.0502541
	Metabolism of Cofactors and Vitamins	Lipoic acid metabolism	3.05279e-05	0.00998261	0.0131084	0.0535728	0.011567	0.0513622	0.0113239	0.0506553	0.0112199
		Riboflavin metabolism	1.07931e-06	0.000352936	0.0236073	0.449126	0.022857	0.453464	0.0216	0.457607	0.0254164
	Metabolism of Other Amino Acids	D-Arginine and D-ornithine metabolism	0.000137532	0.0449728	0.0130695	0.00595486	0.0017864	0.00621038	0.00155395	0.00641596	0.00177995
		Phosphonate and phosphinate metabolism	1.70383e-09	5.57153e-07	0.0293544	0.112187	0.0102467	0.109423	0.0103517	0.108138	0.0102357
		Selenocompound metabolism	9.98776e-08	3.266e-05	0.0209859	0.73083	0.0129433	0.733803	0.0127281	0.735052	0.0126298
	Metabolism of Terpenoids and Polyketides	Carotenoid biosynthesis	2.98729e-07	9.76845e-05	0.0219225	0.00522635	0.00229728	0.00485861	0.001979	0.00447772	0.00206829
		Limonene and pinene degradation	9.67773e-05	0.0316462	0.0121344	0.158394	0.01279	0.157869	0.0114822	0.155357	0.0118955
		Tetracycline biosynthesis	0.000137604	0.0449966	0.0125818	0.287808	0.0185113	0.285733	0.018149	0.282724	0.0210828
	Nucleotide Metabolism	Purine metabolism	1.32023e-05	0.00431715	0.0172474	4.2893	0.0772987	4.30507	0.0816861	4.31477	0.0925374
	Xenobiotics Biodegradation and Metabolism	1,1,1-Trichloro-2,2-bis(4-chlorophenyl)ethane (DDT) degradation	7.17318e-05	0.0234563	0.0172579	0.000619038	0.000463035	0.0006464	0.000431346	0.00076241	0.000529587
		Drug metabolism - cytochrome P450	5.34325e-05	0.0174724	0.0111606	0.0423599	0.0112633	0.0414885	0.0111283	0.0396207	0.0109705
		Ethylbenzene degradation	3.3345e-08	1.09038e-05	0.0262489	0.0818711	0.00700783	0.0806752	0.00700424	0.0792159	0.00676602
		Metabolism of xenobiotics by cytochrome P450	9.65022e-05	0.0315562	0.0100355	0.0419108	0.0116201	0.0410471	0.0114494	0.0392266	0.0114049
		Naphthalene degradation	2.52915e-06	0.000827032	0.0230893	0.265023	0.0152269	0.262799	0.0141264	0.259985	0.0122982
Organismal Systems	Endocrine System	PPAR signaling pathway	0.000126081	0.0412283	0.014033	14.9579	0.539811	14.8496	0.520568	14.8215	0.493941
	Endocrine System	Progesterone-mediated oocyte maturation	2.21379e-09	7.2391e-07	0.0264831	5.8012	0.188803	5.85118	0.181938	5.86909	0.179623
	Excretory System	Proximal tubule bicarbonate reclamation	4.46296e-11	1.45939e-08	0.0361917	2.41945	0.503148	2.2849	0.481323	2.20265	0.47087
	Immune System	Antigen processing and presentation	2.21379e-09	7.2391e-07	0.0264831	5.8012	0.188803	5.85118	0.181938	5.86909	0.179623
		NOD-like receptor signaling pathway	6.4762e-15	2.11772e-12	0.0480957	6.04603	0.12756	6.08096	0.123115	6.11035	0.117635
